# Supplementary material for: Genome-Wide Investigation of the PLD Gene Family in Tomato: Identification, Analysis, and Expression
Source: Genes (Basel). 2024 Mar 2;15(3):326. doi: 10.3390/genes15030326 (PMC10970076; doi:10.3390/genes15030326)
Supplement: Supplementary file 1 [file genes-15-00326-s001.zip]

Archive with 9 entries (8 files):
- Supplementary Materials-0301/
- Supplementary Materials-0301/Figure S1.pdf
- Supplementary Materials-0301/Figure S2.pdf
- Supplementary Materials-0301/Table S1.xlsx
- Supplementary Materials-0301/Table S2.xlsx
- Supplementary Materials-0301/Table S3.xlsx
- Supplementary Materials-0301/Table S4.xlsx
- Supplementary Materials-0301/Table S5.xlsx
- Supplementary Materials-0301/Table S6.xlsx
